# Supplementary material for: Research on the relationship and prediction model between nighttime lighting data, pm2.5 data, and urban GDP
Source: PeerJ Comput Sci. 2025 Sep 16;11:e3185. doi: 10.7717/peerj-cs.3185 (PMC12453825; doi:10.7717/peerj-cs.3185)
Supplement: Supplemental Information 2 [file peerj-cs-11-3185-s002.m]

function [y1] = myNeuralNetworkFunction(x1)
%MYNEURALNETWORKFUNCTION neural network simulation function.
%
% Auto-generated by MATLAB, 17-Jul-2024 14:28:21.
%
% [y1] = myNeuralNetworkFunction(x1) takes these arguments:
%   x = Qx3 matrix, input #1
% and returns:
%   y = Qx1 matrix, output #1
% where Q is the number of samples.

%#ok<*RPMT0>

% ===== NEURAL NETWORK CONSTANTS =====

% Input 1
x1_step1.xoffset = [0;0;0.003608037];
x1_step1.gain = [2;2;2.51275537131268];
x1_step1.ymin = -1;

% Layer 1
b1 = [-3.0569652147100017103;-2.3008728962092384052;-2.0234786298460591958;0.96367077971546766246;-0.81534448840778794843;-0.28135504611674383435;-3.1713369473263730569;-1.3633978750254183154;2.3603289291814131268;1.890499188743694825];
IW1_1 = [1.081693732573163258 2.3901733267435356645 -1.4383502767355504925;2.2187514472589104919 -1.9232469067512969474 3.4123632436933362122;0.31239650370167815208 2.9654649089014450958 -1.1112321527076849392;0.43255153316734989977 3.0054254492702954238 3.6099560712683484986;-2.2303910936554114386 -1.0670112398495823491 -0.93613423799071526776;4.4168946601613763292 -2.9141261222490042471 2.7775589356718537459;2.8376150421228616416 -3.959852729174976993 -5.5448117415121878082;-2.5598089596907560583 1.3136000661186457705 1.083177590825957326;1.1377527751024392177 -2.0213105446169969959 -2.393266283426690233;2.7620388738459551448 0.54822583410881042809 1.7356568488795645067];

% Layer 2
b2 = -0.81795751086553836195;
LW2_1 = [0.15407289478123287196 1.3150978697907702575 -1.1821568926530159338 -3.02082481091273225 1.4604258145050390549 -1.3230490360304167918 -2.5352230632656702625 -0.43051814558099743557 -1.3861219667418245294 2.1291571835705953575];

% Output 1
y1_step1.ymin = -1;
y1_step1.gain = 2.22222222222222;
y1_step1.xoffset = 0;

% ===== SIMULATION ========

% Dimensions
Q = size(x1,1); % samples

% Input 1
x1 = x1';
xp1 = mapminmax_apply(x1,x1_step1);

% Layer 1
a1 = tansig_apply(repmat(b1,1,Q) + IW1_1*xp1);

% Layer 2
a2 = repmat(b2,1,Q) + LW2_1*a1;

% Output 1
y1 = mapminmax_reverse(a2,y1_step1);
y1 = y1';
end

% ===== MODULE FUNCTIONS ========

% Map Minimum and Maximum Input Processing Function
function y = mapminmax_apply(x,settings)
y = bsxfun(@minus,x,settings.xoffset);
y = bsxfun(@times,y,settings.gain);
y = bsxfun(@plus,y,settings.ymin);
end

% Sigmoid Symmetric Transfer Function
function a = tansig_apply(n,~)
a = 2 ./ (1 + exp(-2*n)) - 1;
end

% Map Minimum and Maximum Output Reverse-Processing Function
function x = mapminmax_reverse(y,settings)
x = bsxfun(@minus,y,settings.ymin);
x = bsxfun(@rdivide,x,settings.gain);
x = bsxfun(@plus,x,settings.xoffset);
end
